# Supplementary material for: Finite-element analysis of microwave scattering from a three-dimensional human head model for brain stroke detection
Source: R Soc Open Sci. 2018 Jul 11;5(7):180319. doi: 10.1098/rsos.180319 (PMC6083670; doi:10.1098/rsos.180319)
Supplement: Zubal Head Phantom Tissue Mapping Scheme and Model Assignment [file rsos180319supp1.xlsx]

## Sheet: Final Mapping
Head Phantom Mapping for Electrical Properties Assignment (Permittivity, Conductivity)
S.No	Organ/ Tissue Type	Mapping	Mapping Options
0	outside phantom	Air/ Free Space	Model 1 (4 Debye) 17 Used Assigned to 56 Tissue IDs	Air/ Free Space
1	skin	Skin Dry		Skin Dry
2	cerebral fluid	CSF		SkinWet
3	spinal cord	Spinal Cord (Nerve)		Fat
4	skull	Bone Cortical		Bone Cortical
5	spine	Bone Cortical		Bone Cancellous
6	dens of axis	Bone Cortical		White Matter
7	jaw bone	Bone Cortical		Gray Matter
8	parotid gland	Skin Wet		Blood
9	skeletal muscle	Muscle Parallel		CSF
10	lacrimal glands	Eye Tissue (Sclera)		Dura
11	spinal canal	CSF		Bone Marrow
12	hard palate	Bone Cortical		Cerebellum
13	cerebellum	Cerebellum		Spinal Cord
14	tongue	Tongue		Eye Tissue (Sclera)
15	pharynx	Air/ Free Space		Cartilage
16	esophagus	Stomach		Muscle Parallel
17	horn of mandible	Bone Cortical
18	nasal septum	Bone Cortical	Model 2 (4 Cole-Cole) 04 Used Assigned to 04 Tissue IDs	Stomach
19	white matter	White Matter		Tongue
20	superior sagittal sinus	Dura		Trachea
21	medulla oblongata	Spinal Cord		Eye Lense (Nucleus)
22	fat	Fat
23	blood pool	Blood
24	frontal lobes	Gray Matter
25	bone marrow	Bone Marrow
26	pons	Spinal Cord
27	third ventricle	CSF
28	trachea	Trachea	Excluded	ID 0: Outer Region
29	cartilage	Cartilage	Model 1: Debye	56 Types ~ 17
30	occipital lobes	Gray Matter	Model 2: Cole	04 Types ~ 04
31	hippocampus	Gray Matter
32	pituitary gland	Dura
33	fat	Fat
34	uncus (ear bones)	Bone Cortical
35	turbinates	Bone Cancellous
36	caudate nucleus	Gray Matter
37	zygoma	Bone Cortical
38	insula cortex	Gray Matter
39	sinuses/mouth cavity	Air/ Free Space
40	putamen	Gray Matter
41	optic nerve	Gray Matter
42	internal capsule	White Matter
43	septum pellucidium	Gray Matter
44	thalamus	Gray Matter
45	eyeball	Eye Tissue (Sclera)
46	corpus collosum	White Matter
47	special region frontal lobes	Gray Matter
48	cerebral falx	Dura
49	temporal lobes	Gray Matter
50	fourth ventricle	CSF
51	frontal portion eyes	Eye Tissue (Sclera)
52	parietal lobes	Gray Matter
53	amygdala	Gray Matter
54	eye	Eye Tissue (Sclera)
55	globus pallidus	Spinal Cord
56	lens	Eye Lens Nucleus
57	cerebral aquaduct	CSF
58	lateral ventricles	Spinal Cord
59	prefrontal lobes	Gray Matter
60	teeth	Bone Cortical
