# Supplementary material for: Finite-element analysis of microwave scattering from a three-dimensional human head model for brain stroke detection
Source: R Soc Open Sci. 2018 Jul 11;5(7):180319. doi: 10.1098/rsos.180319 (PMC6083670; doi:10.1098/rsos.180319)
Supplement: Matlab programming file for Zubal Head Phantom Frequency-Dispersive Properties Assignment [file rsos180319supp3.m]

clear all;      % clear variables window
clc;            % clear command window display
close all;      % close all figures
%clf(f1);            % clear figure & reset its all properties
%clf(f2,'reset');            % clear figure & reset its all properties

fid=fopen('det_head_u2med.dat','r');
a_read=fread(fid);
fclose(fid);
a=reshape(a_read,[256 256 128]); % Reshape column vector into Matrix and Pages format
[m,n,p] = size(a);         % determine size of 3D volume array

% Reverse Slices to have Top Down view
a_reverse= ones(m,n,p); % to define matrix dimensions
q = 1;
for k=128:-1:1
a_reverse (1:m,1:n, q)= a(1:m,1:n, k);   % reverse matrix a only
q = q+1;
end

a_reverse_trans= ones(m,n,p); % to define matrix dimensions
% Reverse Slices to have Top Down view
% Transpose each slice data matrix to match gray scale view as shown by different viewers
% ImageJ & Simpleware outer shell or transpose reverse slice while plotting to match viewer display
q = 1;
for k=128:-1:1
a_reverse_trans (1:m,1:n, q)= a(1:m,1:n, k)';   % reverse & transpose matrix a 
q = q+1;
end

freq= 1e9
w= 2*pi*freq;
eps_0= 8.854*1e-12;

% % 0-based indexing for plotting implies last voxel empty 
% % No problem as its either 0 or NaN value. These are indices only

% Start from Origin requires 1.1 mm subtraction from x,y dim and 1.4 mm from z-dim
x=0:1.1:((1.1*256)-1.1);
y=0:1.1:((1.1*256)-1.1);
z=0:1.4:((1.4*128)-1.4);

% %3D IDs Output file
% % reverse only
filename = sprintf('a_IDs_output_3D_reverse_offset_omit_zero_%g.txt', freq);
file_ids_output_3D=fopen(filename, 'w');
fprintf(file_ids_output_3D,'%% %s\t\t %s\t\t %s\t\t %s\n', 'x', 'y', 'z', 'a_reverse_offset_omit_zero');

%a_IDs_output_3D = ones(m,n,p);
a_IDs_output_3D = a_reverse;
%z=0;
z=-89.6;           % (128/2*1.4 = 89.6) offset slices to allign phatom center at origin (0,0) 
for k=1:1:(p)     % slices/ pages (Take chunk of slice to save import time initially)
%y=0;
y = -140.8;         % (256/2*1.1 = 140.8) offset slices to allign phatom center at origin (0,0)
    for j=1:1:n     % cols
    %x=0;
    x = -140.8;     % (256/2*1.1 = 140.8) offset slices to allign phatom center at origin (0,0)
        for i=1:1:m     % rows
            if (a_IDs_output_3D (i,j,k) ~= 0)   %to omit 0 free space data id from file to reduce export file size   
            fprintf(file_ids_output_3D, '%f\t %f\t %f\t %f\n', x, y, z, a_IDs_output_3D (i,j,k));
            end
        x = x+1.1;
        end
    y = y+1.1;
    end
z = z+1.4;
end
fclose(file_ids_output_3D);
% % 
% %3D IDs Output file
% % Reverse transpose
% filename = sprintf('a_IDs_output_3D_reverse_transpose_offset_omit_zero_%g.txt', freq);
% file_ids_output_3D=fopen(filename, 'w');
% fprintf(file_ids_output_3D,'%% %s\t\t %s\t\t %s\t\t %s\n', 'x', 'y', 'z', 'a_reverse_trans');
% 
% %a_IDs_output_3D = ones(m,n,p);
% a_IDs_output_3D = a_reverse_trans;
% %z=0;
% z=-89.6;           % (128/2*1.4 = 89.6) offset slices to allign phatom center at origin (0,0) 
% for k=1:1:(p)     % slices/ pages (Take chunk of slice to save import time initially)
% %y=0;
% y = -140.8;         % (256/2*1.1 = 140.8) offset slices to allign phatom center at origin (0,0)
%     for j=1:1:n     % cols
%     %x=0;
%     x = -140.8;     % (256/2*1.1 = 140.8) offset slices to allign phatom center at origin (0,0)
%         for i=1:1:m     % rows
%             if (a_IDs_output_3D (i,j,k) ~= 0)   %to omit 0 free space data id from file to reduce export file size   
%             fprintf(file_ids_output_3D, '%f\t %f\t %f\t %f\n', x, y, z, a_IDs_output_3D (i,j,k));
%             end
%         x = x+1.1;
%         end
%     y = y+1.1;
%     end
% z = z+1.4;
% end
% fclose(file_ids_output_3D);


% 4th Order Debye Model
% put correct decimals for delat4 (kilo), tau (ps, ps, ns, us) and Sigma (milli)

% Freespace (Lossless)
c= [1   0   0   0   0   0   0   0   0   0]; 
eps_complex_4_debye= c(1) + ( c(2)/(1+(w*c(6)*1i)) ) + ( c(3)/(1+(w*c(7)*1i)) ) + ( c(4)/(1+(w*c(8)*1i)) ) + ( c(5)/(1+(w*c(9)*1i)) ) + ( c(10)/(w*eps_0*1i) )
eps_rel_freespace_4_debye= real (eps_complex_4_debye)     % extract relative permitivitty
sigma_freespace_4_debye= imag (eps_complex_4_debye)*(-1*w*eps_0)  % extract conductivity

%Skin Dry
%c= [6.6     23.662	 9.454	 29.787	 41.33e3     4.122e-12	35.7e-12     1.332e-9     1.075e-6    24.2e-3];
c= [6.5988  23.6622 9.4543  29.7866 4.1333e+04  4.1221e-12  3.5703e-11  1.3321e-09  1.0752e-06   0.0242]; %Skin
eps_complex_4_debye= c(1) + ( c(2)/(1+(w*c(6)*1i)) ) + ( c(3)/(1+(w*c(7)*1i)) ) + ( c(4)/(1+(w*c(8)*1i)) ) + ( c(5)/(1+(w*c(9)*1i)) ) + ( c(10)/(w*eps_0*1i) )
eps_rel_skin_dry_4_debye= real (eps_complex_4_debye)     % extract relative permitivitty
sigma_skin_dry_4_debye= imag (eps_complex_4_debye)*(-1*w*eps_0)  % extract conductivity

%Skin Wet
c= [2.26    33.493    11.539	 14.2	 61.365e3     4.618e-12     36.7e-12     0.553e-9     1.301e-6    109.2e-3];
%c= [6.6  23.6622 9.4543  29.7866 4.1333e+04  4.1221e-12  3.5703e-11  1.3321e-09  1.0752e-06   0.0242]; %Skin
eps_complex_4_debye= c(1) + ( c(2)/(1+(w*c(6)*1i)) ) + ( c(3)/(1+(w*c(7)*1i)) ) + ( c(4)/(1+(w*c(8)*1i)) ) + ( c(5)/(1+(w*c(9)*1i)) ) + ( c(10)/(w*eps_0*1i) )
eps_rel_skin_wet_4_debye= real (eps_complex_4_debye)     % extract relative permitivitty
sigma_skin_wet_4_debye= imag (eps_complex_4_debye)*(-1*w*eps_0)  % extract conductivity

% Fat
c=[2.1647  2.3553  1.5130  16.8063 1.2582e+03  7.3855e-12  6.6691e-10  8.7830e-09  2.8814e-06  0.0076]; 
eps_complex_4_debye= c(1) + ( c(2)/(1+(w*c(6)*1i)) ) + ( c(3)/(1+(w*c(7)*1i)) ) + ( c(4)/(1+(w*c(8)*1i)) ) + ( c(5)/(1+(w*c(9)*1i)) ) + ( c(10)/(w*eps_0*1i) )
eps_rel_fat_4_debye= real (eps_complex_4_debye)     % extract relative permitivitty
sigma_fat_4_debye= imag (eps_complex_4_debye)*(-1*w*eps_0)  % extract conductivity

% Skull (Bone Cortical)
c= [1.0000  10.3665 2.0000  5.7498  1.0994e+03  1.0000e-11  1.2664e-10  1.3040e-09  6.1201e-06  0.0527]; 
eps_complex_4_debye= c(1) + ( c(2)/(1+(w*c(6)*1i)) ) + ( c(3)/(1+(w*c(7)*1i)) ) + ( c(4)/(1+(w*c(8)*1i)) ) + ( c(5)/(1+(w*c(9)*1i)) ) + ( c(10)/(w*eps_0*1i) )
eps_rel_bone_cortical_4_debye= real (eps_complex_4_debye)     % extract relative permitivitty
sigma_bone_cortical_4_debye= imag (eps_complex_4_debye)*(-1*w*eps_0)  % extract conductivity

% Spongy bone (Bone Cancellous)
c=[1.428	16.045	3.918	25.65	501.4e2	9.154e-12	245.1e-12	2.152e-9	7.04e-6	9.3e-3]; 
eps_complex_4_debye= c(1) + ( c(2)/(1+(w*c(6)*1i)) ) + ( c(3)/(1+(w*c(7)*1i)) ) + ( c(4)/(1+(w*c(8)*1i)) ) + ( c(5)/(1+(w*c(9)*1i)) ) + ( c(10)/(w*eps_0*1i) )
eps_rel_bone_cancellous_4_debye= real (eps_complex_4_debye)     % extract relative permitivitty
sigma_bone_cancellous_4_debye= imag (eps_complex_4_debye)*(-1*w*eps_0)  % extract conductivity

% White Matter
c=[1.0000  33.0086 5.9024  45.6450 1.0280e+03  8.2606e-12  1.2737e-10  1.7947e-09  2.1134e-05  0.2686];   
eps_complex_4_debye= c(1) + ( c(2)/(1+(w*c(6)*1i)) ) + ( c(3)/(1+(w*c(7)*1i)) ) + ( c(4)/(1+(w*c(8)*1i)) ) + ( c(5)/(1+(w*c(9)*1i)) ) + ( c(10)/(w*eps_0*1i) )
eps_rel_white_matter_4_debye= real (eps_complex_4_debye)     % extract relative permitivitty
sigma_white_matter_4_debye= imag (eps_complex_4_debye)*(-1*w*eps_0)  % extract conductivity

% Gray Matter
c=[1.3728 16.6423     31.4435 59.8685 1.1799e+04 1.0000e-13   2.1513e-11 1.3036e-09   1.1273e-06  0.3655];  
eps_complex_4_debye= c(1) + ( c(2)/(1+(w*c(6)*1i)) ) + ( c(3)/(1+(w*c(7)*1i)) ) + ( c(4)/(1+(w*c(8)*1i)) ) + ( c(5)/(1+(w*c(9)*1i)) ) + ( c(10)/(w*eps_0*1i) )
eps_rel_gray_matter_4_debye= real (eps_complex_4_debye)     % extract relative permitivitty
sigma_gray_matter_4_debye= imag (eps_complex_4_debye)*(-1*w*eps_0)  % extract conductivity

% Blood
c= [2.5299 42.1250 11.3375 703.1670 5.0130e+03 4.2278e-12 3.6241e-11 9.6392e-09 1.0028e-06 0.9998];  
eps_complex_4_debye= c(1) + ( c(2)/(1+(w*c(6)*1i)) ) + ( c(3)/(1+(w*c(7)*1i)) ) + ( c(4)/(1+(w*c(8)*1i)) ) + ( c(5)/(1+(w*c(9)*1i)) ) + ( c(10)/(w*eps_0*1i) )
eps_rel_blood_4_debye= real (eps_complex_4_debye)     % extract relative permitivitty
sigma_blood_4_debye= imag (eps_complex_4_debye)*(-1*w*eps_0)  % extract conductivity

% CSF
%c= [1.136   48.55      18.692	3055        35.094e3	2.5e-12     20.01e-12   0.276e-9    1.0e-6      999.7e-3];
%c= [1.1364   48.5481    18.6916 3.0552e+03  3.5094e+04  2.4988e-12  2.0008e-11  2.7630e-08  1.0006e-06  999.7e-3];
c= [1.1364   48.5481    18.6916 3.0552e+03  3.5094e+04  2.4988e-12  2.0008e-11  2.7630e-08  1.0006e-06  0.9997];
eps_complex_4_debye= c(1) + ( c(2)/(1+(w*c(6)*1i)) ) + ( c(3)/(1+(w*c(7)*1i)) ) + ( c(4)/(1+(w*c(8)*1i)) ) + ( c(5)/(1+(w*c(9)*1i)) ) + ( c(10)/(w*eps_0*1i) )
eps_rel_csf_4_debye= real (eps_complex_4_debye)     % extract relative permitivitty
sigma_csf_4_debye= imag (eps_complex_4_debye)*(-1*w*eps_0)  % extract conductivity

% Dura 
c=[2.1639  42.4724 4.9144  16.5288 2.1286e+03  9.4680e-12  1.2211e-10  9.7133e-10  7.4308e-05  0.5998]; 
eps_complex_4_debye= c(1) + ( c(2)/(1+(w*c(6)*1i)) ) + ( c(3)/(1+(w*c(7)*1i)) ) + ( c(4)/(1+(w*c(8)*1i)) ) + ( c(5)/(1+(w*c(9)*1i)) ) + ( c(10)/(w*eps_0*1i) )
eps_rel_dura_4_debye= real (eps_complex_4_debye)     % extract relative permitivitty
sigma_dura_4_debye= imag (eps_complex_4_debye)*(-1*w*eps_0)  % extract conductivity

% Bonemarrow
c=[1.8415  2.8863  1.0000  75.1316 160.2949    7.2673e-12  1.9290e-10  2.8080e-08  0.0891  1.0139e-04]; 
eps_complex_4_debye= c(1) + ( c(2)/(1+(w*c(6)*1i)) ) + ( c(3)/(1+(w*c(7)*1i)) ) + ( c(4)/(1+(w*c(8)*1i)) ) + ( c(5)/(1+(w*c(9)*1i)) ) + ( c(10)/(w*eps_0*1i) )
eps_rel_bonemarrow_4_debye= real (eps_complex_4_debye)     % extract relative permitivitty
sigma_bonemarrow_4_debye= imag (eps_complex_4_debye)*(-1*w*eps_0)  % extract conductivity

% Cerebellum
c=[2.5017  44.9855 4.7681  327.7204    6.2895e+03  8.7388e-12  2.1397e-10  4.5307e-09  1.0609e-06  0.1406];
eps_complex_4_debye= c(1) + ( c(2)/(1+(w*c(6)*1i)) ) + ( c(3)/(1+(w*c(7)*1i)) ) + ( c(4)/(1+(w*c(8)*1i)) ) + ( c(5)/(1+(w*c(9)*1i)) ) + ( c(10)/(w*eps_0*1i) )
eps_rel_cerebellum_4_debye= real (eps_complex_4_debye)     % extract relative permitivitty
sigma_cerebellum_4_debye= imag (eps_complex_4_debye)*(-1*w*eps_0)  % extract conductivity

% Spinal cord
c=[2.0909  29.6301 4.0300  97.8208 575.9411    8.8234e-12  2.2977e-10  3.2026e-09  0.0984  0.1664]; 
eps_complex_4_debye= c(1) + ( c(2)/(1+(w*c(6)*1i)) ) + ( c(3)/(1+(w*c(7)*1i)) ) + ( c(4)/(1+(w*c(8)*1i)) ) + ( c(5)/(1+(w*c(9)*1i)) ) + ( c(10)/(w*eps_0*1i) )
eps_rel_spinal_cord_4_debye= real (eps_complex_4_debye)     % extract relative permitivitty
sigma_spinal_cord_4_debye= imag (eps_complex_4_debye)*(-1*w*eps_0)  % extract conductivity

% Eye tissue (Sclera) 4th-Debye
c=[3.9114  48.3026  6.7413  1.1459e+03  6.9026e+04  1.0000e-11  2.0890e-10  1.6345e-08  2.2689e-06  0.0025];
eps_complex_4_debye= c(1) + ( c(2)/(1+(w*c(6)*1i)) ) + ( c(3)/(1+(w*c(7)*1i)) ) + ( c(4)/(1+(w*c(8)*1i)) ) + ( c(5)/(1+(w*c(9)*1i)) ) + ( c(10)/(w*eps_0*1i) )
eps_rel_eye_tissue_4_debye= real (eps_complex_4_debye)     % extract relative permitivitty
sigma_eye_tissue_4_debye= imag (eps_complex_4_debye)*(-1*w*eps_0)  % extract conductivity

% Cartilage
c=[1 36.1150    7.3201  426.4864    2.8086e+04  1.0000e-11  1.8491e-10  7.2579e-09  5.9221e-05  0.0223]; 
eps_complex_4_debye= c(1) + ( c(2)/(1+(w*c(6)*1i)) ) + ( c(3)/(1+(w*c(7)*1i)) ) + ( c(4)/(1+(w*c(8)*1i)) ) + ( c(5)/(1+(w*c(9)*1i)) ) + ( c(10)/(w*eps_0*1i) )
eps_rel_cartilage_4_debye= real (eps_complex_4_debye)     % extract relative permitivitty
sigma_cartilage_4_debye= imag (eps_complex_4_debye)*(-1*w*eps_0)  % extract conductivity

% Muscle (Parallel)
c=[1.8608  51.198  9.646   33.748  8.4595E4    7.921E-12   9.761E-11   1.477E-9    1.2564E-6   0.1138]; 
eps_complex_4_debye= c(1) + ( c(2)/(1+(w*c(6)*1i)) ) + ( c(3)/(1+(w*c(7)*1i)) ) + ( c(4)/(1+(w*c(8)*1i)) ) + ( c(5)/(1+(w*c(9)*1i)) ) + ( c(10)/(w*eps_0*1i) )
eps_rel_muscle_parallel_4_debye= real (eps_complex_4_debye)     % extract relative permitivitty
sigma_muscle_parallel_4_debye= imag (eps_complex_4_debye)*(-1*w*eps_0)  % extract conductivity


% 4th Order Cole-Cole Models
% put correct value for tau units (ps, ns, us, ms)
      
% Stomach 4th-Cole-Cole
                %ef      del1	tau1 (ps)	alf1	del2	tau2 (ns)	alf2	sig     del3	tau3 (us)	alf3	del4	tau4 (ms)	alf4
% Stomach       4.000	 60.00	7.958       0.100	2000	79.577      0.100	0.500	1.00E+5	159.155     0.200	4.00E+7	15.915      0.000
%Reorder to bring sigma at end
                %ef     del1	tau1 (ps)	alf1	del2	tau2 (ns)	alf2	del3	tau3 (us)	alf3	del4	tau4 (ms)	alf4    sig
                %4.000	60.00	7.958       0.100	2000	79.577      0.100	1.00E+5 159.155     0.200	4.00E+7 15.915      0.000	0.500
d= [4.000	60.00	7.958e-12	0.100	2000	79.577e-9  0.100	1.00E+5 159.155e-6  0.200	4.00E+7 15.915e-3	0.000	0.500];
eps_complex_4_Cole= d(1) + ( d(2)/(1+( 1i*w*d(3))^(1-d(4))) ) + ( d(5)/(1+( 1i*w*d(6))^(1-d(7)) ) ) + ( d(8)/(1+( 1i*w*d(9))^(1-d(10)) ) ) + ( d(11)/(1+( 1i*w*d(12))^(1-d(13)) ) ) + (d(14)/(1i*w*eps_0))
eps_rel_stomach_4_Cole= real (eps_complex_4_Cole)               % extract relative permitivitty
sigma_stomach_4_Cole= imag (eps_complex_4_Cole)*(-1*w*eps_0)    % extract conductivity
                
                
% Tongue 4th-Cole-Cole
                %ef      del1	tau1 (ps)	alf1	del2	tau2 (ns)	alf2	sig     del3	tau3 (us)	alf3	del4	tau4 (ms)	alf4
%Tongue          4.000	50.00	7.958       0.100	4000	159.155     0.100	0.250	1.00E+5	159.155     0.200	4.00E+7	15.915      0.000
%Reorder to bring sigma at end
                %ef     del1	tau1 (ps)	alf1	del2	tau2 (ns)	alf2	del3	tau3 (us)	alf3	del4	tau4 (ms)	alf4    sig
                %4.000	50.00	7.958       0.100	4000	159.155     0.100	1.00E+5 159.155     0.200	4.00E+7 15.915      0.000  0.250
d= [4.000   50.00	7.958e-12	0.100	4000  159.155e-9  0.100   1.00E+5  159.155e-6  0.200	4.00E+7	15.915e-3	0.000  0.250];
eps_complex_4_Cole= d(1) + ( d(2)/(1+( 1i*w*d(3))^(1-d(4))) ) + ( d(5)/(1+( 1i*w*d(6))^(1-d(7)) ) ) + ( d(8)/(1+( 1i*w*d(9))^(1-d(10)) ) ) + ( d(11)/(1+( 1i*w*d(12))^(1-d(13)) ) ) + (d(14)/(1i*w*eps_0))
eps_rel_tongue_4_Cole= real (eps_complex_4_Cole)               % extract relative permitivitty
sigma_tongue_4_Cole= imag (eps_complex_4_Cole)*(-1*w*eps_0)    % extract conductivity


% Trachea 4th-Cole-Cole
                %ef      del1	tau1 (ps)	alf1	del2	tau2 (ns)	alf2	sig     del3	tau3 (us)	alf3	del4	tau4 (ms)	alf4
%Trachea        2.500	38.00	7.958       0.100	400     63.662      0.100	0.300	5.00E+4	15.915      0.200	1.00E+6	15.915      0.000
%Reorder to bring sigma at end
                %ef     del1	tau1 (ps)	alf1	del2	tau2 (ns)	alf2	del3	tau3 (us)	alf3	del4	tau4 (ms)	alf4    sig
                %2.500	38.00	7.958       0.100	400     63.662      0.100	5.00E+4	15.915      0.200	1.00E+6	15.915      0.000   0.300
d= [2.500	38.00	7.958e-12	0.100	400  63.662e-9  0.100	5.00E+4    15.915e-6  0.200	1.00E+6	15.915e-3	0.000   0.300];
eps_complex_4_Cole= d(1) + ( d(2)/(1+( 1i*w*d(3))^(1-d(4))) ) + ( d(5)/(1+( 1i*w*d(6))^(1-d(7)) ) ) + ( d(8)/(1+( 1i*w*d(9))^(1-d(10)) ) ) + ( d(11)/(1+( 1i*w*d(12))^(1-d(13)) ) ) + (d(14)/(1i*w*eps_0))
eps_rel_trachea_4_Cole= real (eps_complex_4_Cole)               % extract relative permitivitty
sigma_trachea_4_Cole= imag (eps_complex_4_Cole)*(-1*w*eps_0)    % extract conductivity


% Eye tissue (Lense-Nucleus) 4th-Cole-Cole
                %ef      del1	tau1 (ps)	alf1	del2	tau2 (ns)	alf2	sig     del3	tau3 (us)	alf3	del4	tau4 (ms)	alf4
%Lens Nucleus	3.000	32.00	8.842       0.100	100     10.610      0.200	0.200	1.00E+3 15.915      0.200	5.00E+3 15.915      0.000
%Reorder to bring sigma at end
                %ef     del1	tau1 (ps)	alf1	del2	tau2 (ns)	alf2	del3	tau3 (us)	alf3	del4	tau4 (ms)	alf4    sig
                %3.000	32.00	8.842       0.100	100     10.610      0.200	1.00E+3 15.915      0.200	5.00E+3 15.915      0.000   0.200
d= [3.000   32.00	8.842e-12	0.100	100  10.610e-9  0.200   1.00E+3 15.915e-6   0.200	5.00E+3	15.915e-3	0.000 0.200];
eps_complex_4_Cole= d(1) + ( d(2)/(1+( 1i*w*d(3))^(1-d(4))) ) + ( d(5)/(1+( 1i*w*d(6))^(1-d(7)) ) ) + ( d(8)/(1+( 1i*w*d(9))^(1-d(10)) ) ) + ( d(11)/(1+( 1i*w*d(12))^(1-d(13)) ) ) + (d(14)/(1i*w*eps_0))
eps_rel_eye_nucleus_4_Cole= real (eps_complex_4_Cole)               % extract relative permitivitty
sigma_eye_nucleus_4_Cole= imag (eps_complex_4_Cole)*(-1*w*eps_0)    % extract conductivity


% Eye tissue (Lense-Cortex) 4th-Cole-Cole
                %ef     del1	tau1 (ps)	alf1	del2	tau2 (ns)	alf2	sig     del3	tau3 (us)	alf3	del4	tau4 (ms)	alf4
%Lens Cortex	4.000	42.00	7.958       0.100	1500	79.577      0.100	0.300	2.00E+5	159.155     0.100	4.00E+7	15.915      0.000
%Reorder to bring sigma at end
                %ef     del1	tau1 (ps)	alf1	del2	tau2 (ns)	alf2	del3	tau3 (us)	alf3	del4	tau4 (ms)	alf4    sig
                %4.000	42.00	7.958       0.100	1500	79.577      0.100	2.00E+5	159.155     0.100	4.00E+7	15.915      0.000   0.300
d= [4.000	42.00	7.958e-12	0.100	1500	79.577e-9  0.100	2.00E+5	159.155e-6   0.100	4.00E+7	15.915e-3	0.000   0.300];
eps_complex_4_Cole= d(1) + ( d(2)/(1+( 1i*w*d(3))^(1-d(4))) ) + ( d(5)/(1+( 1i*w*d(6))^(1-d(7)) ) ) + ( d(8)/(1+( 1i*w*d(9))^(1-d(10)) ) ) + ( d(11)/(1+( 1i*w*d(12))^(1-d(13)) ) ) + (d(14)/(1i*w*eps_0))
eps_rel_eye_cortex_4_Cole= real (eps_complex_4_Cole)               % extract relative permitivitty
sigma_eye_cortex_4_Cole= imag (eps_complex_4_Cole)*(-1*w*eps_0)    % extract conductivity


% make copy of reverse matrix for permittivity and conductivity mapping for 3-D Phantom
a_permittivity = a_reverse;
a_conductivity = a_reverse;

% rename outside/ background of phantom ID (0) to anonymous ID (255) to avoid mouth cavity and phyranx exclusion (which have free-space properties) 
% while writing dielectric properties files to exclude extra background space to save computational time

a_permittivity (find(a_permittivity==0))=255;     
a_conductivity (find(a_conductivity==0))=255;

%%%% 4th Order Debye Models Assignments %%%%

% Air/ Freespace (Lossless) IDs: 0,15,104

a_permittivity (find(a_permittivity==15 | a_permittivity==104))=eps_rel_freespace_4_debye;     
a_conductivity (find(a_conductivity==15 | a_conductivity==104))=sigma_freespace_4_debye;   

% Skin Dry IDs: 1
a_permittivity (find(a_permittivity==1))=eps_rel_skin_dry_4_debye;     
a_conductivity (find(a_conductivity==1))=sigma_skin_dry_4_debye;     

% Skin Wet IDs: 72
a_permittivity (find(a_permittivity==72))=eps_rel_skin_wet_4_debye;     
a_conductivity (find(a_conductivity==72))=sigma_skin_wet_4_debye; 

% Fat IDs: 22,98
a_permittivity (find(a_permittivity==22 | a_permittivity==98))=eps_rel_fat_4_debye;     
a_conductivity (find(a_conductivity==22 | a_conductivity==98))=sigma_fat_4_debye; 

% Skull (Bone Cortical) IDs: 4,5,70,71,76,81,82,99,102,125
a_permittivity (find(a_permittivity==4 | a_permittivity==5 | a_permittivity==70 | a_permittivity==71 | a_permittivity==76 | a_permittivity==81 | a_permittivity==82 | a_permittivity==99 | a_permittivity==102 | a_permittivity==125))=eps_rel_bone_cortical_4_debye;     
a_conductivity (find(a_conductivity==4 | a_conductivity==5 | a_conductivity==70 | a_conductivity==71 | a_conductivity==76 | a_conductivity==81 | a_conductivity==82 | a_conductivity==99 | a_conductivity==102 | a_conductivity==125))=sigma_bone_cortical_4_debye; 

% Spongy bone (Bone Cancellous) IDs: 100
a_permittivity (find(a_permittivity==100))=eps_rel_bone_cancellous_4_debye;     
a_conductivity (find(a_conductivity==100))=sigma_bone_cancellous_4_debye; 

% White Matter (WM) IDs: 83,107,111
a_permittivity (find(a_permittivity==83 | a_permittivity==107 | a_permittivity==111))=eps_rel_white_matter_4_debye;     
a_conductivity (find(a_conductivity==83 | a_conductivity==107 | a_conductivity==111))=sigma_white_matter_4_debye; 

% Gray Matter (GM) IDs: 89,95,96,101,103,105,106,108,109,112,114,117,118,124
a_permittivity (find(a_permittivity==89 | a_permittivity==95 | a_permittivity==96 | a_permittivity==101 | a_permittivity==103 | a_permittivity==105 | a_permittivity==106 | a_permittivity==108 | a_permittivity==109 | a_permittivity==112 | a_permittivity==114 | a_permittivity==117 | a_permittivity==118 | a_permittivity==124))=eps_rel_gray_matter_4_debye;     
a_conductivity (find(a_conductivity==89 | a_conductivity==95 | a_conductivity==96 | a_conductivity==101 | a_conductivity==103 | a_conductivity==105 | a_conductivity==106 | a_conductivity==108 | a_conductivity==109 | a_conductivity==112 | a_conductivity==114 | a_conductivity==117 | a_conductivity==118 | a_conductivity==124))=sigma_gray_matter_4_debye; 

% Blood IDs: 23
a_permittivity (find(a_permittivity==23))=eps_rel_blood_4_debye;     
a_conductivity (find(a_conductivity==23))=sigma_blood_4_debye; 

% CSF IDs: 2,75,92,115,122
a_permittivity (find(a_permittivity==2 | a_permittivity==75 | a_permittivity==92 | a_permittivity==115 | a_permittivity==122))=eps_rel_csf_4_debye;     
a_conductivity (find(a_conductivity==2 | a_conductivity==75 | a_conductivity==92 | a_conductivity==115 | a_conductivity==122))=sigma_csf_4_debye;  

% Dura IDs: 84,97,113
a_permittivity (find(a_permittivity==84 | a_permittivity==97 | a_permittivity==113))=eps_rel_dura_4_debye;     
a_conductivity (find(a_conductivity==84 | a_conductivity==97 | a_conductivity==113))=sigma_dura_4_debye;  

% Bonemarrow IDs: 26
a_permittivity (find(a_permittivity==26))=eps_rel_bonemarrow_4_debye;     
a_conductivity (find(a_conductivity==26))=sigma_bonemarrow_4_debye; 

% Cerebellum IDs: 77
a_permittivity (find(a_permittivity==77))=eps_rel_cerebellum_4_debye;     
a_conductivity (find(a_conductivity==77))=sigma_cerebellum_4_debye; 

% Spinal cord IDs: 3,85,91,120,123
a_permittivity (find(a_permittivity==3 | a_permittivity==85 | a_permittivity==91 | a_permittivity==120 | a_permittivity==123))=eps_rel_spinal_cord_4_debye;     
a_conductivity (find(a_conductivity==3 | a_conductivity==85 | a_conductivity==91 | a_conductivity==120 | a_conductivity==123))=sigma_spinal_cord_4_debye;  

% Eye tissue (Sclera) IDs: 74,110,116,119,121(Lense)
a_permittivity (find(a_permittivity==74 | a_permittivity==110 | a_permittivity==116 | a_permittivity==119))=eps_rel_eye_tissue_4_debye;     
a_conductivity (find(a_conductivity==74 | a_conductivity==110 | a_conductivity==116 | a_conductivity==119))=sigma_eye_tissue_4_debye;  
% Eye (Lense) 121
% a_permittivity (find(a_permittivity==121))=eps_rel_eye_tissue_4_debye;     
% a_conductivity (find(a_conductivity==121))=sigma_eye_tissue_4_debye;  

% Cartilage IDs: 30
a_permittivity (find(a_permittivity==30))=eps_rel_cartilage_4_debye;     
a_conductivity (find(a_conductivity==30))=sigma_cartilage_4_debye; 

% Muscle (Parallel) IDs: 9, 78(Tongue),29(Trachea)
a_permittivity (find(a_permittivity==9))=eps_rel_muscle_parallel_4_debye;     
a_conductivity (find(a_conductivity==9))=sigma_muscle_parallel_4_debye; 
% Muscle (Parallel) (Tongue) 78
% a_permittivity (find(a_permittivity==78))=eps_rel_muscle_parallel_4_debye;     
% a_conductivity (find(a_conductivity==78))=sigma_muscle_parallel_4_debye; 
% Muscle (Parallel) (Trachea) 29
% a_permittivity (find(a_permittivity==29))=eps_rel_muscle_parallel_4_debye;     
% a_conductivity (find(a_conductivity==29))=sigma_muscle_parallel_4_debye; 


%%%% 4th Order Cole-Cole Models Assignments  %%%%

% Stomach IDs: 16(esophagus)
a_permittivity (find(a_permittivity==16))=eps_rel_stomach_4_Cole;     
a_conductivity (find(a_conductivity==16))=sigma_stomach_4_Cole; 

% Muscle (Parallel) (Tongue) 78
a_permittivity (find(a_permittivity==78))=eps_rel_tongue_4_Cole;     
a_conductivity (find(a_conductivity==78))=sigma_tongue_4_Cole;

% Muscle (Parallel) (Trachea) 29
a_permittivity (find(a_permittivity==29))=eps_rel_trachea_4_Cole;     
a_conductivity (find(a_conductivity==29))=sigma_trachea_4_Cole; 

% Eye (Lense) 121 as per ITIS website label as Eye-Nucleus
a_permittivity (find(a_permittivity==121))=eps_rel_eye_nucleus_4_Cole;     
a_conductivity (find(a_conductivity==121))=sigma_eye_nucleus_4_Cole; 

% Eye (Lense) 121 as per IFAC website label as Eye-Cortex or avg of both
% a_permittivity (find(a_permittivity==121))=eps_rel_eye_cortex_4_Cole;     
% a_conductivity (find(a_conductivity==121))=sigma_eye_cortex_4_Cole; 


% %3D IDs Output file
% % permittivity reverse offset omit space outside the phantom
filename = sprintf('a_permittivity_output_3D_reverse_offset_omit_outside_%g.txt', freq);
file_ids_output_3D=fopen(filename, 'w');
fprintf(file_ids_output_3D,'%% %s\t\t %s\t\t %s\t\t %s\n', 'x', 'y', 'z', 'a_permittivity_reverse_offset_omit_outside');

%a_IDs_output_3D = ones(m,n,p);      % clean and allocate matrix
a_IDs_output_3D = a_permittivity;
%z=0;
z=-89.6;           % (128/2*1.4 = 89.6) offset slices to allign phatom center at origin (0,0) 
for k=1:1:(p)     % slices/ pages (Take chunk of slice to save import time initially)
%y=0;
y = -140.8;         % (256/2*1.1 = 140.8) offset slices to allign phatom center at origin (0,0)
    for j=1:1:n     % cols
    %x=0;
    x = -140.8;     % (256/2*1.1 = 140.8) offset slices to allign phatom center at origin (0,0)
        for i=1:1:m     % rows
            %to omit re-labelled ID 255 i.e. space outside the phantom data to reduce export file size & improves processing time
            if (a_IDs_output_3D (i,j,k) ~= 255)     
            fprintf(file_ids_output_3D, '%f\t %f\t %f\t %f\n', x, y, z, a_IDs_output_3D (i,j,k));
            end
        x = x+1.1;
        end
    y = y+1.1;
    end
z = z+1.4;
end
fclose(file_ids_output_3D);

 
%3D IDs Output file
% conductivity reverse offset omit space outside the phantom
filename = sprintf('a_conductivity_output_3D_reverse_offset_omit_outside_%g.txt', freq);
file_ids_output_3D=fopen(filename, 'w');
fprintf(file_ids_output_3D,'%% %s\t\t %s\t\t %s\t\t %s\n', 'x', 'y', 'z', 'a_conductivity_reverse_offset_omit_outside');

%a_IDs_output_3D = ones(m,n,p);      % clean and allocate matrix
a_IDs_output_3D = a_conductivity;
%z=0;
z=-89.6;           % (128/2*1.4 = 89.6) offset slices to allign phatom center at origin (0,0) 
for k=1:1:(p)     % slices/ pages (Take chunk of slice to save import time initially)
%y=0;
y = -140.8;         % (256/2*1.1 = 140.8) offset slices to allign phatom center at origin (0,0)
    for j=1:1:n     % cols
    %x=0;
    x = -140.8;     % (256/2*1.1 = 140.8) offset slices to allign phatom center at origin (0,0)
        for i=1:1:m     % rows
            %to omit re-labelled ID 255 i.e. space outside the phantom data to reduce export file size & improves processing time
            if (a_IDs_output_3D (i,j,k) ~= 255)
            fprintf(file_ids_output_3D, '%f\t %f\t %f\t %f\n', x, y, z, a_IDs_output_3D (i,j,k));
            end
        x = x+1.1;
        end
    y = y+1.1;
    end
z = z+1.4;
end
fclose(file_ids_output_3D);

%to omit re-labelled ID 255 i.e. space outside the phantom data to reduce export file size & improves plotting
a_permittivity_omit_space =  a_permittivity;
a_permittivity_omit_space (find(a_permittivity_omit_space==255))=NaN;

a_conductivity_omit_space =  a_conductivity;
a_conductivity_omit_space (find(a_conductivity_omit_space==255))=NaN;

% % Zero-based indexing (rows x cols)
% % x=0:1:m-1;
% % y=0:1:n-1;
% % z=0:1:p-1;

% Start from Origin requires 1.1 mm subtraction from x,y dim and 1.4 mm from z-dim
x=0:1.1:((1.1*256)-1.1);
y=0:1.1:((1.1*256)-1.1);
z=0:1.4:((1.4*128)-1.4);

% % %Surface plotting 1.1x1.1 Resolution
% Permittivity plot
figure;
% transpose the matrix to match the Simpleware and ImageJ view
surf(x,y, a_permittivity_omit_space(1:m,1:n,93));   %3-D shaded surface plot from the z components
%surfc(x,y, a_permittivity(1:m,1:n,93));   %3-D shaded surface plot from the z components alongwith contour beneath
%contourf(x,y, a_permittivity(1:m,1:n,93),60);   %Contour filled plot with 60 types  tissue color level at max
%contour(x,y, a_permittivity(1:m,1:n,93));   %2-D Contour plot
title('Zubal Head Phantom Slice No 36 : Tissue Permitttivity Plot','FontSize',12,'FontWeight','bold');
xlabel('X-axis Pixels','FontSize',12,'FontWeight','bold');
ylabel('Y-axis Pixels','FontSize',12,'FontWeight','bold');
zlabel('Tissue Permittivity','FontSize',12,'FontWeight','bold');
view(2);        %2-D view
%view(90,90);        %Az: 90, Elev: 90 to match orientation with Simpleware 2-D view
colorbar;
colormap('hsv');
% set lower limit of color axis as 0 and upper default
[cmin, cmax] = caxis;
cmin = 0;               
caxis([cmin cmax]);
grid off;

% % %Surface plotting 1.1x1.1 Resolution
% Conductivity plot
figure;
% transpose the matrix to match the Simpleware and ImageJ view
surf(x,y, a_conductivity_omit_space(1:m,1:n,93));   %3-D shaded surface plot from the z components
%surfc(x,y, a_conductivity(1:m,1:n,93));   %3-D shaded surface plot from the z components alongwith contour beneath
%contourf(x,y, a_conductivity(1:m,1:n,93),60);   %Contour filled plot with 60 types  tissue color level at max
%contour(x,y, a_conductivity(1:m,1:n,93));   %2-D Contour plot

title('Zubal Head Phantom Slice No 36 : Tissue Conductivity Plot','FontSize',12,'FontWeight','bold');
xlabel('X-axis Pixels','FontSize',12,'FontWeight','bold');
ylabel('Y-axis Pixels','FontSize',12,'FontWeight','bold');
zlabel('Tissue Conductivity','FontSize',12,'FontWeight','bold');
view(2);        %2-D view
%view(90,90);        %Az: 90, Elev: 90 to match orientation with Simpleware 2-D view
colorbar;
colormap('hsv');
% set lower limit of color axis as 0 and upper default
[cmin, cmax] = caxis;
cmin = 0;               
caxis([cmin cmax]);
grid off;


% %volume plotting 1.1x1.1x1.4 Resolution
x=0:1.1:((1.1*256)-1.1);
y=0:1.1:((1.1*256)-1.1);
z=0:1.4:((1.4*128)-1.4);

figure;
% connects skin pts(ids) select most useful value
%isosurface(x,y,z, a_permittivity_omit_space, eps_rel_skin_dry_4_debye);  % fast but rough 3-D view
%Using smooth filter
isosurface(x,y,z, smooth3(a_permittivity_omit_space), eps_rel_skin_dry_4_debye);    % slow but fine 3-D view
title('Zubal Head Phantom Plot','FontSize',12,'FontWeight','bold');
xlabel('X-axis Pixels','FontSize',12,'FontWeight','bold');
ylabel('Y-axis Pixels','FontSize',12,'FontWeight','bold');
zlabel('Slice No','FontSize',12,'FontWeight','bold');
%view(2);        %2-D view
%view(90,90);        %Az: 90, Elev: 90 to match orientation with Simpleware 2-D view
colorbar;


% % Zero-based indexing (rows x cols)
% % x=0:1:m-1;
% % y=0:1:n-1;
% % z=0:1:p-1;

% Start from Origin requires 1.1 mm subtraction from x,y dim and 1.4 mm from z-dim
% x=0:1.1:((1.1*256)-1.1);
% y=0:1.1:((1.1*256)-1.1);
% z=0:1.4:((1.4*128)-1.4);
 
% % %Surface plotting 1.1x1.1 Resolution
% figure;
% % transpose the matrix to match the Simpleware and ImageJ view
% %surf(x,y, a_IDs_output(1:m,1:n));   %3-D shaded surface plot from the z components
% surf(x,y, a_reverse(1:m,1:n,93));   %3-D shaded surface plot from the z components
% %contour3(x,y, a_reverse_trans(1:m,1:n,93),125);   %3-D Contour plot
% 
% title('Zubal Head Phantom Slice No 36 : Tissue IDs Plot','FontSize',12,'FontWeight','bold');
% xlabel('X-axis Pixels','FontSize',12,'FontWeight','bold');
% ylabel('Y-axis Pixels','FontSize',12,'FontWeight','bold');
% zlabel('Tissue IDs','FontSize',12,'FontWeight','bold');
% view(2);        %2-D view
% %view(90,90);        %Az: 90, Elev: 90 to match orientation with Simpleware 2-D view
% colorbar;

% % %Surface plotting 1.1x1.1 Resolution
% figure;
% % transpose the matrix to match the Simpleware and ImageJ view
% %surf(x,y, a_IDs_output(1:m,1:n));   %3-D shaded surface plot from the z components
% surf(x,y, a(1:m,1:n,40));   %3-D shaded surface plot from the z components
% 
% title('Zubal Head Phantom Slice No 36 : Tissue IDs Plot','FontSize',12,'FontWeight','bold');
% xlabel('X-axis Pixels','FontSize',12,'FontWeight','bold');
% ylabel('Y-axis Pixels','FontSize',12,'FontWeight','bold');
% zlabel('Tissue IDs','FontSize',12,'FontWeight','bold');
% view(2);        %2-D view
% %view(90,90);        %Az: 90, Elev: 90 to match orientation with Simpleware 2-D view
% colorbar;

% Slice 36 ~ Slice 93 after reverse and transpose action
%a_IDs_output=[0:1.1:((1.1*256)-1.1); 0:1.1:((1.1*256)-1.1); a_reverse_trans(1:m,1:n, (128-36+1) )];
% a_IDs_output=[a_reverse_trans(1:m,1:n, (128-36+1) )];
% file_ids_output=fopen('a_IDs_output.txt', 'w');
% fprintf(file_ids_output,'%% %s\t\t %s\t\t %s\n', 'x', 'y', 'a_reverse_trans');
% %fprintf(file_ids_output, '%f\t %f\t %f\n', a_IDs_output);
% fprintf(file_ids_output, '%f\n', a_IDs_output);
% fclose(file_ids_output);

% x=0:0.1:1;
% A=[x; exp(x)];
% fileID=fopen('exp.txt', 'w');
% fprintf(fileID,'%% %6s %12s\n', 'x', 'exp(x)');
% fprintf(fileID, '%0.2f %0.8f\n', A);
% fclose(fileID);


% What abput flipping the brain view or matrix elements????
% to set pixel size equal to 1.1x1.1
%[X,Y] = meshgrid(0:1.1:280.5, 0:1.1:280.5);surface(X,Y,a(1:m,1:n, 36));

% %volume plotting 1x1x1 Resolution
% x=0:1:m-1;
% y=0:1:n-1;
% z=0:1:p-1;

% figure;
% % connects Skin pts(ids) select most useful value
% isosurface(x,y,z, a_reverse_trans, 1);  % fast but rough 3-D view
% %isosurface(x,y,z, smooth3(a_reverse_trans), 4);  % fast but rough 3-D view
% title('Zubal Head Phantom Plot','FontSize',12,'FontWeight','bold');
% xlabel('X-axis Pixels','FontSize',12,'FontWeight','bold');
% ylabel('Y-axis Pixels','FontSize',12,'FontWeight','bold');
% zlabel('Slice No','FontSize',12,'FontWeight','bold');
% %view(2);        %2-D view
% %view(90,90);        %Az: 90, Elev: 90 to match orientation with Simpleware 2-D view
% colorbar;
% %Using smooth filter
% %isosurface(1:m,1:n,1:p, smooth3(a), 1);    % slow but fine 3-D view
% 
% %volume plotting 1x1x1 Resolution
% figure;
% % connects Skin pts(ids) select most useful value
% isosurface(x,y,z, a_reverse, 1);  % fast but rough 3-D view
% %isosurface(x,y,z, smooth3(a_reverse), 1);  % fast but rough 3-D view
% title('Zubal Head Phantom Plot','FontSize',12,'FontWeight','bold');
% xlabel('X-axis Pixels','FontSize',12,'FontWeight','bold');
% ylabel('Y-axis Pixels','FontSize',12,'FontWeight','bold');
% zlabel('Slice No','FontSize',12,'FontWeight','bold');
% %view(2);        %2-D view
% %view(90,90);        %Az: 90, Elev: 90 to match orientation with Simpleware 2-D view
% colorbar;
% %Using smooth filter
% %isosurface(1:m,1:n,1:p, smooth3(a), 1);    % slow but fine 3-D view

% figure;
% % connects skull pts(ids) select most useful value
% isosurface(x,y,z, a_reverse_trans, 1);  % fast but rough 3-D view
% title('Zubal Head Phantom Plot','FontSize',12,'FontWeight','bold');
% xlabel('X-axis Pixels','FontSize',12,'FontWeight','bold');
% ylabel('Y-axis Pixels','FontSize',12,'FontWeight','bold');
% zlabel('Slice No','FontSize',12,'FontWeight','bold');
% %view(2);        %2-D view
% %view(90,90);        %Az: 90, Elev: 90 to match orientation with Simpleware 2-D view
% colorbar;
%Using smooth filter
%isosurface(1:m,1:n,1:p, smooth3(a), 1);    % slow but fine 3-D view


%default pixel size is 1x1
%for reverse 128-36+1 to have slice 36
%for 0-based index matching with ImageJ and Simpleware subtract 1 from
%x,y,z axis ranges

% %Surface plotting 1x1 Resolution
% figure;
% surf(0:m-1,0:n-1, a_reverse_trans(1:m,1:n, (128-36+1) ));   %3-D shaded surface plot from the z components
% title('Zubal Head Phantom Slice No 36 : Tissue IDs Plot','FontSize',12,'FontWeight','bold');
% xlabel('X-axis Pixels','FontSize',12,'FontWeight','bold');
% ylabel('Y-axis Pixels','FontSize',12,'FontWeight','bold');
% zlabel('Tissue IDs','FontSize',12,'FontWeight','bold');
% %view(2);        %2-D view
% view(90,90);        %Az: 90, Elev: 90 to match orientation with Simpleware 2-D view
% colorbar;

% %Surface plotting 1.1x1.1 Resolution
% figure;
% surf(x,y, a_reverse_trans(1:m,1:n, (128-36+1) ));   %3-D shaded surface plot from the z components
% title('Zubal Head Phantom Slice No 36 : Tissue IDs Plot','FontSize',12,'FontWeight','bold');
% xlabel('X-axis Pixels','FontSize',12,'FontWeight','bold');
% ylabel('Y-axis Pixels','FontSize',12,'FontWeight','bold');
% zlabel('Tissue IDs','FontSize',12,'FontWeight','bold');
% %view(2);        %2-D view
% view(90,90);        %Az: 90, Elev: 90 to match orientation with Simpleware 2-D view
% colorbar;


% f3 = figure;
% scrsz = get(0, 'ScreenSize');
% set( f3, 'Position', [scrsz(3)/2 scrsz(4)/12 scrsz(3)/2 scrsz(4)/2] )
% %surface(1:m,1:n,a(1:m,1:n, 36));    %2-D view of 3-D plot
% surf(1:m,1:n,a(1:m,1:n, 36));   %3-D shaded surface plot from the z components
% title('Zubal Head Phantom Slice No 36 : Tissue IDs Plot','FontSize',12,'FontWeight','bold');
% xlabel('X-axis Pixels','FontSize',12,'FontWeight','bold');
% ylabel('Y-axis Pixels','FontSize',12,'FontWeight','bold');
% view(2);        %2-D view
% % set x-axis and y-axis limits
% xlim([0 256]);
% ylim([0 256]);
% grid off;
% colorbar;
